# Supplementary material for: A Map of Transcriptomic Signatures of Different Brain Areas in Alzheimer’s Disease
Source: Int J Mol Sci. 2024 Oct 16;25(20):11117. doi: 10.3390/ijms252011117 (PMC11508373; doi:10.3390/ijms252011117)
Supplement: Supplementary file 1 [file ijms-25-11117-s001.zip › Supplementary Tables.xlsx]

## Sheet: Supplementary table 1
	Primary Antibodies	Host	Dilution
	Anti-βamiloid (4G8) (Biolegend)	Mouse (monoclonal)	1:1000
	Phospho-Tau (Ser202, Thr205) (AT8) (Thermo Scientific; MN1020)	Mouse (monoclonal)	1:200
	Alpha-Synuclein (KM51) (Novocastra; NCL-L-ASYN)	Mouse (monoclonal)	1:500
	Anti Phospho TDP43 (Ps409/410-2) (CosmoBio; TIP-PTD-P02)	Rabbit (polyclonal)	1:4000
	AntiNeuN (A60) (Chemicon; MAB377)	Mouse (monoclonal)	1:1000
	Glial Fibrillary Acidic Protein (Dako; Z0334)	Rabbit (polyclonal)	1:1000
	Secondary Antibodies	Host	Dilution
	EnVision+Sysyem+HRP (Dako 4001)	Anti-mouse	1:2
	EnVision+Sysyem+HRP (Dako 4003)	Anti-rabbit	1:2

## Sheet: Supplementary table 2
		qPCR primer sequence
	HBB	Forward	TCTGTCCACTCCTGATGCTG
		Reverse	CACTGGTGGGGTGAATTCTT
	HSPA1A	Forward	CGACCTGAACAAGAGCATCA
		Reverse	AAGATCTGCGTCTGCTTGGT
	KCNC1	Forward	CGAAGACTGCCCCCACATAG
		Reverse	AGAGGAAGCAGGGTCCGTAT
	GAPDH	Forward	GAGTCAACGGATTTGGTCGT
		Reverse	TTGATTTTGGAGGGATCTCG

## Sheet: Supplementary table 3
	#term ID	term description	observed gene count	background gene count	strength	false discovery rate	matching proteins in your network (IDs)	matching proteins in your network (labels)
	CL:22098	Voltage-gated channel, and Calmodulin-binding	10	190	1.04	0.00016	9606.ENSP00000236877,9606.ENSP00000265080,9606.ENSP00000265969,9606.ENSP00000278947,9606.ENSP00000283254,9606.ENSP00000356545,9606.ENSP00000360806,9606.ENSP00000420040,9606.ENSP00000435954,9606.ENSP00000487785	SLC8A2,RASGRF2,KCNC1,SCN2B,SCN3A,CACNA1E,KCNB1,KCNIP2,KCNV1,KCNA2
	CL:22099	Voltage-gated channel, and Calcium-activated potassium channel activity	9	137	1.13	0.00016	9606.ENSP00000265080,9606.ENSP00000265969,9606.ENSP00000278947,9606.ENSP00000283254,9606.ENSP00000356545,9606.ENSP00000360806,9606.ENSP00000420040,9606.ENSP00000435954,9606.ENSP00000487785	RASGRF2,KCNC1,SCN2B,SCN3A,CACNA1E,KCNB1,KCNIP2,KCNV1,KCNA2
	CL:22102	Voltage gated Potassium channels, and Sodium channel complex	7	65	1.35	0.00016	9606.ENSP00000265969,9606.ENSP00000278947,9606.ENSP00000283254,9606.ENSP00000360806,9606.ENSP00000420040,9606.ENSP00000435954,9606.ENSP00000487785	KCNC1,SCN2B,SCN3A,KCNB1,KCNIP2,KCNV1,KCNA2
	CL:22105	Potassium channel, voltage dependent, Kv, and Phase 1 - inactivation of fast Na+ channels	4	27	1.49	0.0130	9606.ENSP00000265969,9606.ENSP00000360806,9606.ENSP00000420040,9606.ENSP00000487785	KCNC1,KCNB1,KCNIP2,KCNA2

## Sheet: Supplementary table 4
		#term ID	term description	observed gene count	background gene count	strength	false discovery rate	matching proteins in your network (IDs)	matching proteins in your network (labels)
	Biological process	GO:0098693	Regulation of synaptic vesicle cycle	3	9	1.84	0.0149	9606.ENSP00000296452,9606.ENSP00000318486,9606.ENSP00000385749	BSN,CDK5R1,PRKAR1B
		GO:0097623	Potassium ion export across plasma membrane	3	16	1.59	0.0497	9606.ENSP00000360806,9606.ENSP00000420040,9606.ENSP00000487785	KCNB1,KCNIP2,KCNA2
		GO:0001508	Action potential	6	99	1.1	0.0098	9606.ENSP00000278947,9606.ENSP00000283254,9606.ENSP00000360806,9606.ENSP00000420040,9606.ENSP00000449253,9606.ENSP00000487785	SCN2B,SCN3A,KCNB1,KCNIP2,KCNC2,KCNA2
		GO:0048167	Regulation of synaptic plasticity	9	192	0.99	0.0083	9606.ENSP00000236877,9606.ENSP00000265080,9606.ENSP00000265997,9606.ENSP00000284292,9606.ENSP00000288221,9606.ENSP00000297323,9606.ENSP00000360806,9606.ENSP00000385749,9606.ENSP00000444201	SLC8A2,RASGRF2,CPEB3,NRGN,ERC2,ADCY1,KCNB1,PRKAR1B,SYT7
		GO:0050804	Modulation of chemical synaptic transmission	12	436	0.76	0.0083	9606.ENSP00000236877,9606.ENSP00000249363,9606.ENSP00000265080,9606.ENSP00000265997,9606.ENSP00000284292,9606.ENSP00000288221,9606.ENSP00000297323,9606.ENSP00000307549,9606.ENSP00000360806,9606.ENSP00000385749,9606.ENSP00000410584,9606.ENSP00000444201	SLC8A2,LRRC4,RASGRF2,CPEB3,NRGN,ERC2,ADCY1,NPTX1,KCNB1,PRKAR1B,CELF4,SYT7
	Molecular function	GO:0098882	Structural constituent of presynaptic active zone	3	5	2.09	0.0058	9606.ENSP00000288221,9606.ENSP00000296452,9606.ENSP00000334319	ERC2,BSN,PCLO
		GO:0005251	Delayed rectifier potassium channel activity	4	30	1.44	0.0102	9606.ENSP00000265969,9606.ENSP00000360806,9606.ENSP00000449253,9606.ENSP00000487785	KCNC1,KCNB1,KCNC2,KCNA2
		GO:0005249	Voltage-gated potassium channel activity	6	100	1.09	0.0068	9606.ENSP00000265969,9606.ENSP00000278947,9606.ENSP00000360806,9606.ENSP00000435954,9606.ENSP00000449253,9606.ENSP00000487785	KCNC1,SCN2B,KCNB1,KCNV1,KCNC2,KCNA2
		GO:0005267	Potassium channel activity	7	126	1.06	0.0044	9606.ENSP00000265969,9606.ENSP00000278947,9606.ENSP00000360806,9606.ENSP00000420040,9606.ENSP00000435954,9606.ENSP00000449253,9606.ENSP00000487785	KCNC1,SCN2B,KCNB1,KCNIP2,KCNV1,KCNC2,KCNA2
		GO:0015079	Potassium ion transmembrane transporter activity	8	162	1.01	0.0038	9606.ENSP00000265969,9606.ENSP00000278947,9606.ENSP00000360806,9606.ENSP00000387694,9606.ENSP00000420040,9606.ENSP00000435954,9606.ENSP00000449253,9606.ENSP00000487785	KCNC1,SCN2B,KCNB1,SLC12A5,KCNIP2,KCNV1,KCNC2,KCNA2
	Cellular component	GO:0048788	Cytoskeleton of presynaptic active zone	3	7	1.95	0.00092	9606.ENSP00000288221,9606.ENSP00000296452,9606.ENSP00000334319	ERC2,BSN,PCLO
		GO:0032809	Neuronal cell body membrane	4	29	1.46	0.0012	9606.ENSP00000265969,9606.ENSP00000360806,9606.ENSP00000449253,9606.ENSP00000487785	KCNC1,KCNB1,KCNC2,KCNA2
		GO:0071682	Endocytic vesicle lumen	3	23	1.43	0.0112	9606.ENSP00000231751,9606.ENSP00000251595,9606.ENSP00000494175	LTF,HBA2,HBB
		GO:0032590	Dendrite membrane	4	41	1.31	0.0032	9606.ENSP00000265969,9606.ENSP00000360806,9606.ENSP00000387694,9606.ENSP00000449253	KCNC1,KCNB1,SLC12A5,KCNC2
		GO:0098686	Hippocampal mossy fiber to CA3 synapse	3	35	1.25	0.0309	9606.ENSP00000297323,9606.ENSP00000385749,9606.ENSP00000444201	ADCY1,PRKAR1B,SYT7

## Sheet: Supplementary table 5
	#term ID	term description	observed gene count	background gene count	strength	false discovery rate	matching proteins in your network (IDs)	matching proteins in your network (labels)
	CL:22991	Phelan-McDermid syndrome, and Positive regulation of AMPA glutamate receptor clustering	5	5	1.44	0.0016	9606.ENSP00000293441,9606.ENSP00000316377,9606.ENSP00000345193,9606.ENSP00000489407,9606.ENSP00000497806	SHANK1,DLGAP1,SHANK2,SHANK3,DLG4
	CL:23144	Gamma-aminobutyric-acid A receptor, beta subunit, and Childhood absence epilepsy	4	5	1.34	0.0199	9606.ENSP00000274547,9606.ENSP00000308725,9606.ENSP00000393097,9606.ENSP00000410732	GABRB2,GABRB3,GABRA1,GABRG2
	CL:23291	Protein Unc-13, and RIMS-binding protein, third SH3 domain	6	8	1.31	0.00062	9606.ENSP00000260323,9606.ENSP00000261655,9606.ENSP00000345824,9606.ENSP00000427018,9606.ENSP00000428417,9606.ENSP00000429562	UNC13C,RIMBP2,TSPOAP1,RIMS2,RIMS1,UNC13A
	CL:22988	Vocalization behavior	7	10	1.28	0.00017	9606.ENSP00000265459,9606.ENSP00000293441,9606.ENSP00000316377,9606.ENSP00000345193,9606.ENSP00000385142,9606.ENSP00000489407,9606.ENSP00000497806	NRXN2,SHANK1,DLGAP1,SHANK2,NRXN1,SHANK3,DLG4
	CL:23142	GABA-gated chloride ion channel activity	7	10	1.28	0.00017	9606.ENSP00000264318,9606.ENSP00000274547,9606.ENSP00000295452,9606.ENSP00000308725,9606.ENSP00000393097,9606.ENSP00000410732,9606.ENSP00000427603	GABRA4,GABRB2,GABRG1,GABRB3,GABRA1,GABRG2,GABRA2
	CL:23288	Presynaptic active zone cytoplasmic component, and Anchored component of synaptic vesicle membrane	12	21	1.19	1.91e-07	9606.ENSP00000260323,9606.ENSP00000261655,9606.ENSP00000263233,9606.ENSP00000295987,9606.ENSP00000296452,9606.ENSP00000345824,9606.ENSP00000354111,9606.ENSP00000361769,9606.ENSP00000374036,9606.ENSP00000427018,9606.ENSP00000428417,9606.ENSP00000429562	UNC13C,RIMBP2,SYP,SYN1,BSN,TSPOAP1,DNAJC5,RIMS3,RPH3A,RIMS2,RIMS1,UNC13A
	CL:23359	Synaptic vesicle protein SV2, and Synaptogyrin	4	7	1.19	0.0426	9606.ENSP00000248121,9606.ENSP00000332287,9606.ENSP00000358142,9606.ENSP00000377779	SYNGR3,SYNGR1,SV2A,SV2B
	CL:22137	Phase 1 - inactivation of fast Na+ channels, and Potassium channel, voltage dependent, Kv3	6	11	1.17	0.0022	9606.ENSP00000265969,9606.ENSP00000333496,9606.ENSP00000367001,9606.ENSP00000371587,9606.ENSP00000420040,9606.ENSP00000434241	KCNC1,KCND2,DPP6,KCNIP4,KCNIP2,KCNC3
	CL:22986	Vocalization behavior, and Homer family	9	17	1.16	3.11e-05	9606.ENSP00000265459,9606.ENSP00000293441,9606.ENSP00000306138,9606.ENSP00000316377,9606.ENSP00000334382,9606.ENSP00000345193,9606.ENSP00000385142,9606.ENSP00000489407,9606.ENSP00000497806	NRXN2,SHANK1,GRM5,DLGAP1,HOMER1,SHANK2,NRXN1,SHANK3,DLG4
	CL:23140	GABA-gated chloride ion channel activity	8	15	1.16	0.00013	9606.ENSP00000264318,9606.ENSP00000274547,9606.ENSP00000295452,9606.ENSP00000308725,9606.ENSP00000382953,9606.ENSP00000393097,9606.ENSP00000410732,9606.ENSP00000427603	GABRA4,GABRB2,GABRG1,GABRB3,GABRA5,GABRA1,GABRG2,GABRA2
	CL:22984	Neurexins and neuroligins	11	22	1.13	2.42e-06	9606.ENSP00000265459,9606.ENSP00000293441,9606.ENSP00000306138,9606.ENSP00000316377,9606.ENSP00000334382,9606.ENSP00000345193,9606.ENSP00000363023,9606.ENSP00000385142,9606.ENSP00000489407,9606.ENSP00000489774,9606.ENSP00000497806	NRXN2,SHANK1,GRM5,DLGAP1,HOMER1,SHANK2,DLGAP4,NRXN1,SHANK3,DLGAP2,DLG4
	CL:22982	Neurexins and neuroligins	14	29	1.12	6.48e-08	9606.ENSP00000265459,9606.ENSP00000266546,9606.ENSP00000293441,9606.ENSP00000306138,9606.ENSP00000316377,9606.ENSP00000334382,9606.ENSP00000345193,9606.ENSP00000362444,9606.ENSP00000363023,9606.ENSP00000366283,9606.ENSP00000385142,9606.ENSP00000489407,9606.ENSP00000489774,9606.ENSP00000497806	NRXN2,CLSTN3,SHANK1,GRM5,DLGAP1,HOMER1,SHANK2,DLGAP3,DLGAP4,SLITRK5,NRXN1,SHANK3,DLGAP2,DLG4
	CL:23287	Mixed, incl. Presynaptic active zone cytoplasmic component, and Clathrin-sculpted vesicle	14	31	1.09	1.06e-07	9606.ENSP00000221485,9606.ENSP00000260323,9606.ENSP00000261655,9606.ENSP00000263233,9606.ENSP00000295987,9606.ENSP00000296452,9606.ENSP00000345824,9606.ENSP00000354111,9606.ENSP00000361769,9606.ENSP00000374036,9606.ENSP00000427018,9606.ENSP00000428417,9606.ENSP00000429562,9606.ENSP00000480050	SLC17A7,UNC13C,RIMBP2,SYP,SYN1,BSN,TSPOAP1,DNAJC5,RIMS3,RPH3A,RIMS2,RIMS1,UNC13A,SYN2
	CL:23285	Neurotransmitter transport, and RIMS-binding protein, third SH3 domain	19	44	1.07	2.26e-10	9606.ENSP00000221485,9606.ENSP00000248121,9606.ENSP00000260323,9606.ENSP00000261205,9606.ENSP00000261655,9606.ENSP00000263233,9606.ENSP00000295987,9606.ENSP00000296452,9606.ENSP00000332287,9606.ENSP00000345824,9606.ENSP00000354111,9606.ENSP00000358142,9606.ENSP00000361769,9606.ENSP00000374036,9606.ENSP00000377779,9606.ENSP00000427018,9606.ENSP00000428417,9606.ENSP00000429562,9606.ENSP00000480050	SLC17A7,SYNGR3,UNC13C,SYT1,RIMBP2,SYP,SYN1,BSN,SYNGR1,TSPOAP1,DNAJC5,SV2A,RIMS3,RPH3A,SV2B,RIMS2,RIMS1,UNC13A,SYN2
	CL:22377	Mixed, incl. CaMK IV-mediated phosphorylation of CREB, and MARCKS family	8	19	1.06	0.00044	9606.ENSP00000260386,9606.ENSP00000264773,9606.ENSP00000291295,9606.ENSP00000312741,9606.ENSP00000319281,9606.ENSP00000377372,9606.ENSP00000379098,9606.ENSP00000500386	ITPKA,KCNN2,CALM3,CAMKK2,BASP1,GAP43,CAMK2B,CAMK2A
	CL:22454	Mixed, incl. Recoverin family, and Myopathy with extrapyramidal signs	5	12	1.06	0.0264	9606.ENSP00000317310,9606.ENSP00000361475,9606.ENSP00000362566,9606.ENSP00000373215,9606.ENSP00000474230	CABP1,NCS1,HPCA,CADPS,RASL10B
	CL:22105	Potassium channel, voltage dependent, Kv, and Phase 1 - inactivation of fast Na+ channels	11	27	1.05	1.15e-05	9606.ENSP00000265969,9606.ENSP00000321427,9606.ENSP00000333496,9606.ENSP00000360806,9606.ENSP00000367001,9606.ENSP00000367323,9606.ENSP00000371587,9606.ENSP00000371985,9606.ENSP00000420040,9606.ENSP00000434241,9606.ENSP00000487785	KCNC1,KCNH5,KCND2,KCNB1,DPP6,KCNAB2,KCNIP4,KCNA1,KCNIP2,KCNC3,KCNA2
	CL:23284	Calcium-ion regulated exocytosis, and Intrinsic component of synaptic vesicle membrane	20	50	1.04	2.02e-10	9606.ENSP00000020926,9606.ENSP00000221485,9606.ENSP00000248121,9606.ENSP00000260323,9606.ENSP00000261205,9606.ENSP00000261655,9606.ENSP00000263233,9606.ENSP00000295987,9606.ENSP00000296452,9606.ENSP00000332287,9606.ENSP00000345824,9606.ENSP00000354111,9606.ENSP00000358142,9606.ENSP00000361769,9606.ENSP00000374036,9606.ENSP00000377779,9606.ENSP00000427018,9606.ENSP00000428417,9606.ENSP00000429562,…	SYT13,SLC17A7,SYNGR3,UNC13C,SYT1,RIMBP2,SYP,SYN1,BSN,SYNGR1,TSPOAP1,DNAJC5,SV2A,RIMS3,RPH3A,SV2B,RIMS2,RIMS1,UNC13A,SYN2
	CL:23286	Mixed, incl. Synaptic vesicle pathway, and Cytoskeleton of presynaptic active zone	15	37	1.04	8.86e-08	9606.ENSP00000221485,9606.ENSP00000260323,9606.ENSP00000261205,9606.ENSP00000261655,9606.ENSP00000263233,9606.ENSP00000295987,9606.ENSP00000296452,9606.ENSP00000345824,9606.ENSP00000354111,9606.ENSP00000361769,9606.ENSP00000374036,9606.ENSP00000427018,9606.ENSP00000428417,9606.ENSP00000429562,9606.ENSP00000480050	SLC17A7,UNC13C,SYT1,RIMBP2,SYP,SYN1,BSN,TSPOAP1,DNAJC5,RIMS3,RPH3A,RIMS2,RIMS1,UNC13A,SYN2
	CL:23137	GABA-A receptor complex, and Reuptake of GABA	10	26	1.02	6.04e-05	9606.ENSP00000254488,9606.ENSP00000264318,9606.ENSP00000274547,9606.ENSP00000278379,9606.ENSP00000295452,9606.ENSP00000308725,9606.ENSP00000382953,9606.ENSP00000393097,9606.ENSP00000410732,9606.ENSP00000427603	SLC6A11,GABRA4,GABRB2,SLC1A2,GABRG1,GABRB3,GABRA5,GABRA1,GABRG2,GABRA2
	CL:23136	Gamma-aminobutyric acid A receptor/Glycine receptor alpha, and Amino acid:sodium symporter activity	12	33	1.0	8.26e-06	9606.ENSP00000254488,9606.ENSP00000264318,9606.ENSP00000274093,9606.ENSP00000274547,9606.ENSP00000278379,9606.ENSP00000295452,9606.ENSP00000308725,9606.ENSP00000382953,9606.ENSP00000393097,9606.ENSP00000410732,9606.ENSP00000427603,9606.ENSP00000490940	SLC6A11,GABRA4,GLRA3,GABRB2,SLC1A2,GABRG1,GABRB3,GABRA5,GABRA1,GABRG2,GABRA2,ARHGEF9
	CL:23280	Mixed, incl. Exocytic vesicle membrane, and Acetylcholine Neurotransmitter Release Cycle	30	84	0.99	4.20e-15	9606.ENSP00000020926,9606.ENSP00000218230,9606.ENSP00000220478,9606.ENSP00000221485,9606.ENSP00000248121,9606.ENSP00000255224,9606.ENSP00000260323,9606.ENSP00000261205,9606.ENSP00000261655,9606.ENSP00000263233,9606.ENSP00000282878,9606.ENSP00000295718,9606.ENSP00000295987,9606.ENSP00000296452,9606.ENSP00000327545,9606.ENSP00000332287,9606.ENSP00000345824,9606.ENSP00000354111,9606.ENSP00000358142,…	SYT13,PCSK1N,SCG3,SLC17A7,SYNGR3,SYT4,UNC13C,SYT1,RIMBP2,SYP,RAB3C,PTPRN,SYN1,BSN,NPTXR,SYNGR1,TSPOAP1,DNAJC5,SV2A,RIMS3,RPH3A,PTPRN2,SV2B,PPFIA4,RIMS2,RIMS1,STMN2,UNC13A,RAB15,SYN2
	CL:23282	Mixed, incl. Calcium-ion regulated exocytosis, and Neurotransmitter release cycle	21	60	0.98	2.99e-10	9606.ENSP00000020926,9606.ENSP00000221485,9606.ENSP00000248121,9606.ENSP00000260323,9606.ENSP00000261205,9606.ENSP00000261655,9606.ENSP00000263233,9606.ENSP00000295987,9606.ENSP00000296452,9606.ENSP00000332287,9606.ENSP00000345824,9606.ENSP00000354111,9606.ENSP00000358142,9606.ENSP00000361769,9606.ENSP00000374036,9606.ENSP00000377779,9606.ENSP00000402576,9606.ENSP00000427018,9606.ENSP00000428417,…	SYT13,SLC17A7,SYNGR3,UNC13C,SYT1,RIMBP2,SYP,SYN1,BSN,SYNGR1,TSPOAP1,DNAJC5,SV2A,RIMS3,RPH3A,SV2B,PPFIA4,RIMS2,RIMS1,UNC13A,SYN2
	CL:23409	Mixed, incl. Chromogranin A/B/C, and Protein-tyrosine phosphatase receptor IA-2	6	17	0.98	0.0139	9606.ENSP00000218230,9606.ENSP00000220478,9606.ENSP00000255224,9606.ENSP00000295718,9606.ENSP00000374069,9606.ENSP00000429243	PCSK1N,SCG3,SYT4,PTPRN,PTPRN2,STMN2
	CL:29113	Mixed, incl. GAIN domain superfamily, and YD repeat	9	27	0.96	0.00048	9606.ENSP00000242786,9606.ENSP00000319883,9606.ENSP00000332737,9606.ENSP00000332879,9606.ENSP00000334952,9606.ENSP00000339912,9606.ENSP00000340688,9606.ENSP00000349971,9606.ENSP00000376384	ADGRE5,ADGRE2,UNC5A,FLRT2,ADGRA3,FLRT3,ADGRL1,CEACAM3,ADGRA1
	CL:23745	Mostly uncharacterized, incl. Membrane-attack complex / perforin, and Copine	10	32	0.93	0.00025	9606.ENSP00000281961,9606.ENSP00000304108,9606.ENSP00000328336,9606.ENSP00000354481,9606.ENSP00000354536,9606.ENSP00000356432,9606.ENSP00000413163,9606.ENSP00000455711,9606.ENSP00000470879,9606.ENSP00000477141	TMEM178A,FAM171B,CEND1,BRINP2,ASTN1,BRINP3,TMEM130,SCRT1,TMEM59L,FRRS1L
	CL:22978	Transmitter-gated channel activity, and Neurexins and neuroligins	34	112	0.92	2.28e-15	9606.ENSP00000254488,9606.ENSP00000264318,9606.ENSP00000264833,9606.ENSP00000265459,9606.ENSP00000266546,9606.ENSP00000274093,9606.ENSP00000274547,9606.ENSP00000278379,9606.ENSP00000293190,9606.ENSP00000293441,9606.ENSP00000295452,9606.ENSP00000296526,9606.ENSP00000301218,9606.ENSP00000306138,9606.ENSP00000308725,9606.ENSP00000310003,9606.ENSP00000316377,9606.ENSP00000334382,9606.ENSP00000345193,…	SLC6A11,GABRA4,OLFM2,NRXN2,CLSTN3,GLRA3,GABRB2,SLC1A2,GRIN2C,SHANK1,GABRG1,GRIA2,GRIK5,GRM5,GABRB3,CNIH2,DLGAP1,HOMER1,SHANK2,GRIN1,DLGAP3,DLGAP4,SLITRK5,GABRA5,NRXN1,GABRA1,GABRG2,GABRA2,NETO2,GRIN2B,SHANK3,DLGAP2,ARHGEF9,DLG4
	CL:22372	Mixed, incl. CaMK IV-mediated phosphorylation of CREB, and Calcium ion import across plasma membrane	16	53	0.92	4.82e-07	9606.ENSP00000236877,9606.ENSP00000260386,9606.ENSP00000264773,9606.ENSP00000291295,9606.ENSP00000312741,9606.ENSP00000317310,9606.ENSP00000319281,9606.ENSP00000361475,9606.ENSP00000362566,9606.ENSP00000373215,9606.ENSP00000377372,9606.ENSP00000379098,9606.ENSP00000384763,9606.ENSP00000392043,9606.ENSP00000474230,9606.ENSP00000500386	SLC8A2,ITPKA,KCNN2,CALM3,CAMKK2,CABP1,BASP1,NCS1,HPCA,CADPS,GAP43,CAMK2B,SLC8A1,ATP2B1,RASL10B,CAMK2A
	CL:22104	Voltage gated Potassium channels, and Classical Kir channels	13	43	0.92	1.23e-05	9606.ENSP00000265969,9606.ENSP00000321427,9606.ENSP00000333496,9606.ENSP00000352035,9606.ENSP00000360806,9606.ENSP00000367001,9606.ENSP00000367323,9606.ENSP00000371587,9606.ENSP00000371985,9606.ENSP00000373648,9606.ENSP00000420040,9606.ENSP00000434241,9606.ENSP00000487785	KCNC1,KCNH5,KCND2,KCNQ2,KCNB1,DPP6,KCNAB2,KCNIP4,KCNA1,KCNQ3,KCNIP2,KCNC3,KCNA2
	CL:23744	Mostly uncharacterized, incl. Membrane-attack complex / perforin, and Transmembrane protein 151	12	39	0.92	3.11e-05	9606.ENSP00000281961,9606.ENSP00000304108,9606.ENSP00000313226,9606.ENSP00000328336,9606.ENSP00000354481,9606.ENSP00000354536,9606.ENSP00000356432,9606.ENSP00000393161,9606.ENSP00000413163,9606.ENSP00000455711,9606.ENSP00000470879,9606.ENSP00000477141	TMEM178A,FAM171B,CTXN1,CEND1,BRINP2,ASTN1,BRINP3,TMEM151B,TMEM130,SCRT1,TMEM59L,FRRS1L
	CL:29114	GAIN domain superfamily, and YD repeat	6	21	0.89	0.0319	9606.ENSP00000332737,9606.ENSP00000332879,9606.ENSP00000334952,9606.ENSP00000339912,9606.ENSP00000340688,9606.ENSP00000376384	UNC5A,FLRT2,ADGRA3,FLRT3,ADGRL1,ADGRA1
	CL:22977	Postsynaptic cell membrane, and Protein-protein interactions at synapses	42	152	0.88	7.11e-18	9606.ENSP00000249363,9606.ENSP00000254488,9606.ENSP00000256509,9606.ENSP00000264318,9606.ENSP00000264638,9606.ENSP00000264833,9606.ENSP00000265459,9606.ENSP00000266546,9606.ENSP00000274093,9606.ENSP00000274547,9606.ENSP00000278379,9606.ENSP00000293190,9606.ENSP00000293441,9606.ENSP00000295452,9606.ENSP00000296526,9606.ENSP00000298119,9606.ENSP00000301218,9606.ENSP00000306138,9606.ENSP00000307549,…	LRRC4,SLC6A11,CHL1,GABRA4,CNTNAP1,OLFM2,NRXN2,CLSTN3,GLRA3,GABRB2,SLC1A2,GRIN2C,SHANK1,GABRG1,GRIA2,LRFN5,GRIK5,GRM5,NPTX1,GABRB3,CNIH2,DLGAP1,HOMER1,SHANK2,GRIN1,DLGAP3,DLGAP4,SLITRK5,GABRA5,NRXN1,LRRTM4,GABRA1,GABRG2,GABRA2,CNTN1,NETO2,GRIN2B,SHANK3,DLGAP2,ARHGEF9,DLG4,LRRC4B
	CL:22979	Neurotransmitter receptor complex, and Neurexins and neuroligins	22	79	0.88	3.28e-09	9606.ENSP00000264833,9606.ENSP00000265459,9606.ENSP00000266546,9606.ENSP00000293190,9606.ENSP00000293441,9606.ENSP00000296526,9606.ENSP00000301218,9606.ENSP00000306138,9606.ENSP00000310003,9606.ENSP00000316377,9606.ENSP00000334382,9606.ENSP00000345193,9606.ENSP00000360608,9606.ENSP00000362444,9606.ENSP00000363023,9606.ENSP00000366283,9606.ENSP00000385142,9606.ENSP00000455169,9606.ENSP00000477455,…	OLFM2,NRXN2,CLSTN3,GRIN2C,SHANK1,GRIA2,GRIK5,GRM5,CNIH2,DLGAP1,HOMER1,SHANK2,GRIN1,DLGAP3,DLGAP4,SLITRK5,NRXN1,NETO2,GRIN2B,SHANK3,DLGAP2,DLG4
	CL:22102	Voltage gated Potassium channels, and Sodium channel complex	18	65	0.88	1.85e-07	9606.ENSP00000265969,9606.ENSP00000278947,9606.ENSP00000321427,9606.ENSP00000333496,9606.ENSP00000346534,9606.ENSP00000352035,9606.ENSP00000360806,9606.ENSP00000367001,9606.ENSP00000367323,9606.ENSP00000371587,9606.ENSP00000371985,9606.ENSP00000373648,9606.ENSP00000376523,9606.ENSP00000413496,9606.ENSP00000420040,9606.ENSP00000434241,9606.ENSP00000435954,9606.ENSP00000487785	KCNC1,SCN2B,KCNH5,KCND2,SCN8A,KCNQ2,KCNB1,DPP6,KCNAB2,KCNIP4,KCNA1,KCNQ3,SCN3B,FGF12,KCNIP2,KCNC3,KCNV1,KCNA2
	CL:22373	Mixed, incl. CaMK IV-mediated phosphorylation of CREB, and Calcium ion import across plasma membrane	11	41	0.86	0.00025	9606.ENSP00000236877,9606.ENSP00000260386,9606.ENSP00000264773,9606.ENSP00000291295,9606.ENSP00000312741,9606.ENSP00000319281,9606.ENSP00000377372,9606.ENSP00000379098,9606.ENSP00000384763,9606.ENSP00000392043,9606.ENSP00000500386	SLC8A2,ITPKA,KCNN2,CALM3,CAMKK2,BASP1,GAP43,CAMK2B,SLC8A1,ATP2B1,CAMK2A
	CL:23060	Neurotransmitter receptor complex	8	33	0.82	0.0099	9606.ENSP00000264833,9606.ENSP00000293190,9606.ENSP00000296526,9606.ENSP00000301218,9606.ENSP00000310003,9606.ENSP00000360608,9606.ENSP00000455169,9606.ENSP00000477455	OLFM2,GRIN2C,GRIA2,GRIK5,CNIH2,GRIN1,NETO2,GRIN2B
	CL:22101	Potassium channel activity, and Sodium channel complex	21	93	0.79	1.84e-07	9606.ENSP00000265969,9606.ENSP00000278947,9606.ENSP00000286628,9606.ENSP00000321427,9606.ENSP00000333496,9606.ENSP00000346534,9606.ENSP00000352035,9606.ENSP00000360806,9606.ENSP00000367001,9606.ENSP00000367323,9606.ENSP00000371587,9606.ENSP00000371985,9606.ENSP00000373648,9606.ENSP00000376523,9606.ENSP00000413496,9606.ENSP00000420040,9606.ENSP00000434241,9606.ENSP00000435954,9606.ENSP00000445595,…	KCNC1,SCN2B,KCNMA1,KCNH5,KCND2,SCN8A,KCNQ2,KCNB1,DPP6,KCNAB2,KCNIP4,KCNA1,KCNQ3,SCN3B,FGF12,KCNIP2,KCNC3,KCNV1,KCNS1,KCNN1,KCNA2
	CL:22098	Voltage-gated channel, and Calmodulin-binding	41	190	0.77	1.15e-14	9606.ENSP00000236877,9606.ENSP00000251287,9606.ENSP00000260386,9606.ENSP00000264773,9606.ENSP00000265969,9606.ENSP00000278947,9606.ENSP00000286628,9606.ENSP00000291295,9606.ENSP00000307342,9606.ENSP00000312741,9606.ENSP00000317310,9606.ENSP00000319281,9606.ENSP00000321427,9606.ENSP00000333496,9606.ENSP00000346534,9606.ENSP00000352035,9606.ENSP00000356545,9606.ENSP00000360806,9606.ENSP00000361475,…	SLC8A2,HCN2,ITPKA,KCNN2,KCNC1,SCN2B,KCNMA1,CALM3,HCN1,CAMKK2,CABP1,BASP1,KCNH5,KCND2,SCN8A,KCNQ2,CACNA1E,KCNB1,NCS1,HPCA,DPP6,KCNAB2,KCNIP4,KCNA1,CACNA2D4,CADPS,KCNQ3,SCN3B,GAP43,CAMK2B,SLC8A1,ATP2B1,FGF12,KCNIP2,KCNC3,KCNV1,KCNS1,RASL10B,KCNN1,KCNA2,CAMK2A
	CL:23201	Mixed, incl. Synaptic membrane adhesion, and Neurofascin interactions	8	40	0.74	0.0276	9606.ENSP00000249363,9606.ENSP00000256509,9606.ENSP00000264638,9606.ENSP00000298119,9606.ENSP00000307549,9606.ENSP00000387228,9606.ENSP00000447006,9606.ENSP00000498662	LRRC4,CHL1,CNTNAP1,LRFN5,NPTX1,LRRTM4,CNTN1,LRRC4B
	CL:22099	Voltage-gated channel, and Calcium-activated potassium channel activity	25	137	0.7	1.85e-07	9606.ENSP00000251287,9606.ENSP00000265969,9606.ENSP00000278947,9606.ENSP00000286628,9606.ENSP00000307342,9606.ENSP00000321427,9606.ENSP00000333496,9606.ENSP00000346534,9606.ENSP00000352035,9606.ENSP00000356545,9606.ENSP00000360806,9606.ENSP00000367001,9606.ENSP00000367323,9606.ENSP00000371587,9606.ENSP00000371985,9606.ENSP00000372169,9606.ENSP00000373648,9606.ENSP00000376523,9606.ENSP00000413496,…	HCN2,KCNC1,SCN2B,KCNMA1,HCN1,KCNH5,KCND2,SCN8A,KCNQ2,CACNA1E,KCNB1,DPP6,KCNAB2,KCNIP4,KCNA1,CACNA2D4,KCNQ3,SCN3B,FGF12,KCNIP2,KCNC3,KCNV1,KCNS1,KCNN1,KCNA2
	CL:18197	Semaphorin-plexin signaling pathway, and Transmembrane-ephrin receptor activity	9	53	0.67	0.0324	9606.ENSP00000226091,9606.ENSP00000264051,9606.ENSP00000281821,9606.ENSP00000352882,9606.ENSP00000358309,9606.ENSP00000359077,9606.ENSP00000377061,9606.ENSP00000467290,9606.ENSP00000481994	EFNB3,NGEF,EPHA4,PLXNA4,EPHA7,L1CAM,PLXNA1,SEMA6B,EPHB6

## Sheet: Supplementary table 6
		#term ID	term description	observed gene count	background gene count	strength	false discovery rate	matching proteins in your network (IDs)	matching proteins in your network (labels)
	Biological process	GO:1990504	Dense core granule exocytosis	5	6	1.36	0.0020	9606.ENSP00000260323,9606.ENSP00000362399,9606.ENSP00000373215,9606.ENSP00000398481,9606.ENSP00000429562	UNC13C,STXBP1,CADPS,CADPS2,UNC13A
		GO:0098693	Regulation of synaptic vesicle cycle	7	9	1.33	7.35e-05	9606.ENSP00000295987,9606.ENSP00000296452,9606.ENSP00000318486,9606.ENSP00000354111,9606.ENSP00000380271,9606.ENSP00000385142,9606.ENSP00000385749	SYN1,BSN,CDK5R1,DNAJC5,RAPGEF4,NRXN1,PRKAR1B
		GO:0048791	Calcium ion-regulated exocytosis of neurotransmitter	9	14	1.24	6.25e-06	9606.ENSP00000215095,9606.ENSP00000260323,9606.ENSP00000261205,9606.ENSP00000361769,9606.ENSP00000362399,9606.ENSP00000427018,9606.ENSP00000428417,9606.ENSP00000429562,9606.ENSP00000444201	STX1B,UNC13C,SYT1,RIMS3,STXBP1,RIMS2,RIMS1,UNC13A,SYT7
		GO:0061669	Spontaneous neurotransmitter secretion	4	7	1.19	0.0273	9606.ENSP00000215095,9606.ENSP00000261205,9606.ENSP00000374036,9606.ENSP00000427018	STX1B,SYT1,RPH3A,RIMS2
		GO:0051932	Synaptic transmission, GABAergic	12	24	1.13	3.48e-07	9606.ENSP00000259455,9606.ENSP00000264318,9606.ENSP00000266546,9606.ENSP00000274547,9606.ENSP00000291481,9606.ENSP00000295452,9606.ENSP00000308725,9606.ENSP00000366233,9606.ENSP00000382953,9606.ENSP00000393097,9606.ENSP00000410732,9606.ENSP00000427603	GABBR2,GABRA4,CLSTN3,GABRB2,HAPLN4,GABRG1,GABRB3,GABBR1,GABRA5,GABRA1,GABRG2,GABRA2
	Molecular function	GO:0022851	GABA-gated chloride ion channel activity	8	13	1.23	5.56e-05	9606.ENSP00000264318,9606.ENSP00000274547,9606.ENSP00000295452,9606.ENSP00000308725,9606.ENSP00000382953,9606.ENSP00000393097,9606.ENSP00000410732,9606.ENSP00000427603	GABRA4,GABRB2,GABRG1,GABRB3,GABRA5,GABRA1,GABRG2,GABRA2
		GO:0004972	NMDA glutamate receptor activity	4	7	1.19	0.0312	9606.ENSP00000293190,9606.ENSP00000360608,9606.ENSP00000380638,9606.ENSP00000477455	GRIN2C,GRIN1,PTK2B,GRIN2B
		GO:0099095	Ligand-gated anion channel activity	10	18	1.18	4.27e-06	9606.ENSP00000003084,9606.ENSP00000264318,9606.ENSP00000274093,9606.ENSP00000274547,9606.ENSP00000295452,9606.ENSP00000308725,9606.ENSP00000382953,9606.ENSP00000393097,9606.ENSP00000410732,9606.ENSP00000427603	CFTR,GABRA4,GLRA3,GABRB2,GABRG1,GABRB3,GABRA5,GABRA1,GABRG2,GABRA2
		GO:0005237	Inhibitory extracellular ligand-gated ion channel activity	8	15	1.16	0.00012	9606.ENSP00000264318,9606.ENSP00000274093,9606.ENSP00000274547,9606.ENSP00000295452,9606.ENSP00000382953,9606.ENSP00000393097,9606.ENSP00000410732,9606.ENSP00000427603	GABRA4,GLRA3,GABRB2,GABRG1,GABRA5,GABRA1,GABRG2,GABRA2
		GO:0016917	GABA receptor activity	10	22	1.09	1.73e-05	9606.ENSP00000259455,9606.ENSP00000264318,9606.ENSP00000274547,9606.ENSP00000295452,9606.ENSP00000308725,9606.ENSP00000366233,9606.ENSP00000382953,9606.ENSP00000393097,9606.ENSP00000410732,9606.ENSP00000427603	GABBR2,GABRA4,GABRB2,GABRG1,GABRB3,GABBR1,GABRA5,GABRA1,GABRG2,GABRA2
	Cellular component	GO:0099160	Postsynaptic intermediate filament cytoskeleton	3	4	1.31	0.0230	9606.ENSP00000221166,9606.ENSP00000358865,9606.ENSP00000482169	NEFM,INA,NEFL
		GO:0044327	Dendritic spine head	5	8	1.23	0.0011	9606.ENSP00000284292,9606.ENSP00000334851,9606.ENSP00000362566,9606.ENSP00000444688,9606.ENSP00000478767	NRGN,RGS7BP,HPCA,ATP1A3,PPP1R9B
		GO:0099569	Presynaptic cytoskeleton	6	10	1.21	0.00025	9606.ENSP00000296452,9606.ENSP00000361769,9606.ENSP00000427018,9606.ENSP00000428417,9606.ENSP00000482169,9606.ENSP00000494051	BSN,RIMS3,RIMS2,RIMS1,NEFL,SEPTIN3
		GO:0048788	Cytoskeleton of presynaptic active zone	4	7	1.19	0.0079	9606.ENSP00000296452,9606.ENSP00000361769,9606.ENSP00000427018,9606.ENSP00000428417	BSN,RIMS3,RIMS2,RIMS1
		GO:0044305	Calyx of Held	9	18	1.13	5.56e-06	9606.ENSP00000260323,9606.ENSP00000265969,9606.ENSP00000305613,9606.ENSP00000345824,9606.ENSP00000367595,9606.ENSP00000371985,9606.ENSP00000444688,9606.ENSP00000487785,9606.ENSP00000496129	UNC13C,KCNC1,CPLX1,TSPOAP1,TPRG1L,KCNA1,ATP1A3,KCNA2,PRKCB

## Sheet: Supplementary table 7
	#term ID	term description	observed gene count	background gene count	strength	false discovery rate	matching proteins in your network (IDs)	matching proteins in your network (labels)
	CL:1759	Chaperone, and RPAP3/R2TP/prefoldin-like complex	10	103	0.99	0.00081	9606.ENSP00000254322,9606.ENSP00000319255,9606.ENSP00000327191,9606.ENSP00000335153,9606.ENSP00000351646,9606.ENSP00000359799,9606.ENSP00000360609,9606.ENSP00000364801,9606.ENSP00000364802,9606.ENSP00000417418	DNAJB1,CHORDC1,CCT6B,HSP90AA1,STIP1,DNAJB4,HSP90AB1,HSPA1B,HSPA1A,DNAJB8
	CL:1767	Mixed, incl. De novo protein folding, and DnaJ domain, conserved site	7	43	1.21	0.00086	9606.ENSP00000254322,9606.ENSP00000351646,9606.ENSP00000359799,9606.ENSP00000360609,9606.ENSP00000364801,9606.ENSP00000364802,9606.ENSP00000417418	DNAJB1,STIP1,DNAJB4,HSP90AB1,HSPA1B,HSPA1A,DNAJB8
	CL:1769	Mixed, incl. Chaperone cofactor-dependent protein refolding, and DnaJ homolog subfamily A member 1/2-like	6	31	1.29	0.0014	9606.ENSP00000254322,9606.ENSP00000351646,9606.ENSP00000359799,9606.ENSP00000360609,9606.ENSP00000364801,9606.ENSP00000364802	DNAJB1,STIP1,DNAJB4,HSP90AB1,HSPA1B,HSPA1A
	CL:16468	Mixed, incl. Immunoregulatory interactions between a Lymphoid and a non-Lymphoid cell, and Tertiary granule membrane	7	57	1.09	0.0020	9606.ENSP00000295095,9606.ENSP00000341905,9606.ENSP00000352849,9606.ENSP00000362111,9606.ENSP00000375616,9606.ENSP00000386911,9606.ENSP00000391592	ARHGAP15,RASAL3,SIRPB2,TSPAN6,LILRB4,ARHGAP25,PTPN6
	CL:1761	Unfolded protein binding, and Chaperone complex	8	91	0.95	0.0031	9606.ENSP00000254322,9606.ENSP00000327191,9606.ENSP00000351646,9606.ENSP00000359799,9606.ENSP00000360609,9606.ENSP00000364801,9606.ENSP00000364802,9606.ENSP00000417418	DNAJB1,CCT6B,STIP1,DNAJB4,HSP90AB1,HSPA1B,HSPA1A,DNAJB8
	CL:1774	HSP40/DnaJ peptide-binding, and Denatured protein binding	4	11	1.56	0.0052	9606.ENSP00000254322,9606.ENSP00000359799,9606.ENSP00000364801,9606.ENSP00000364802	DNAJB1,DNAJB4,HSPA1B,HSPA1A
	CL:1777	Denatured protein binding, and DnaJ homolog subfamily A member 1/2-like	3	5	1.78	0.0194	9606.ENSP00000254322,9606.ENSP00000364801,9606.ENSP00000364802	DNAJB1,HSPA1B,HSPA1A
	CL:19457	Extracellular matrix organization	9	180	0.7	0.0362	9606.ENSP00000219070,9606.ENSP00000264187,9606.ENSP00000282588,9606.ENSP00000304408,9606.ENSP00000331544,9606.ENSP00000354360,9606.ENSP00000369889,9606.ENSP00000378957,9606.ENSP00000452786	MMP2,NID1,ITGA1,COL3A1,FBLN1,LAMC3,COL2A1,MFAP4,ITGB3

## Sheet: Supplementary table 8
		#term ID	term description	observed gene count	background gene count	strength	false discovery rate	matching proteins in your network (IDs)	matching proteins in your network (labels)
	Biological process	GO:0090084	Negative regulation of inclusion body assembly	4	11	1.56	0.0359	9606.ENSP00000254322,9606.ENSP00000364801,9606.ENSP00000364802,9606.ENSP00000417418	DNAJB1,HSPA1B,HSPA1A,DNAJB8
		GO:0051085	Chaperone cofactor-dependent protein refolding	5	31	1.21	0.0458	9606.ENSP00000254322,9606.ENSP00000324173,9606.ENSP00000359799,9606.ENSP00000364801,9606.ENSP00000364802	DNAJB1,HSPA5,DNAJB4,HSPA1B,HSPA1A
		GO:0061077	Chaperone-mediated protein folding	9	71	1.11	0.00072	9606.ENSP00000001008,9606.ENSP00000254322,9606.ENSP00000319255,9606.ENSP00000324173,9606.ENSP00000359799,9606.ENSP00000364801,9606.ENSP00000364802,9606.ENSP00000417418,9606.ENSP00000499129	FKBP4,DNAJB1,CHORDC1,HSPA5,DNAJB4,HSPA1B,HSPA1A,DNAJB8,PDIA4
		GO:0006457	Protein folding	15	215	0.85	0.00015	9606.ENSP00000001008,9606.ENSP00000219406,9606.ENSP00000254322,9606.ENSP00000299767,9606.ENSP00000319255,9606.ENSP00000324173,9606.ENSP00000327191,9606.ENSP00000335153,9606.ENSP00000351646,9606.ENSP00000359799,9606.ENSP00000360609,9606.ENSP00000364801,9606.ENSP00000364802,9606.ENSP00000417418,9606.ENSP00000499129	FKBP4,PDIA2,DNAJB1,HSP90B1,CHORDC1,HSPA5,CCT6B,HSP90AA1,STIP1,DNAJB4,HSP90AB1,HSPA1B,HSPA1A,DNAJB8,PDIA4
		GO:0008015	Blood circulation	15	403	0.57	0.0458	9606.ENSP00000219070,9606.ENSP00000226279,9606.ENSP00000274629,9606.ENSP00000282588,9606.ENSP00000300060,9606.ENSP00000310036,9606.ENSP00000337128,9606.ENSP00000349320,9606.ENSP00000354612,9606.ENSP00000377721,9606.ENSP00000386041,9606.ENSP00000433295,9606.ENSP00000450482,9606.ENSP00000484552,9606.ENSP00000494175	MMP2,CD38,KCNMB1,ITGA1,ANPEP,CD34,EDN3,CACNA2D1,PTGS1,NR2F2,MYH6,KCNJ5,BDKRB2,GJA5,HBB
	Molecular function	GO:0044183	Protein folding chaperone	8	53	1.18	0.00071	9606.ENSP00000254322,9606.ENSP00000324173,9606.ENSP00000327191,9606.ENSP00000335153,9606.ENSP00000360609,9606.ENSP00000364801,9606.ENSP00000364802,9606.ENSP00000417418	DNAJB1,HSPA5,CCT6B,HSP90AA1,HSP90AB1,HSPA1B,HSPA1A,DNAJB8
		GO:0051082	Unfolded protein binding	10	115	0.94	0.0011	9606.ENSP00000254322,9606.ENSP00000299767,9606.ENSP00000324173,9606.ENSP00000327191,9606.ENSP00000335153,9606.ENSP00000359799,9606.ENSP00000360609,9606.ENSP00000364801,9606.ENSP00000364802,9606.ENSP00000417418	DNAJB1,HSP90B1,HSPA5,CCT6B,HSP90AA1,DNAJB4,HSP90AB1,HSPA1B,HSPA1A,DNAJB8
	Cellular component	GO:0071682	Endocytic vesicle lumen	4	23	1.24	0.0183	9606.ENSP00000225275,9606.ENSP00000299767,9606.ENSP00000335153,9606.ENSP00000494175	MPO,HSP90B1,HSP90AA1,HBB
		GO:0042470	Melanosome	7	109	0.81	0.0195	9606.ENSP00000263321,9606.ENSP00000299767,9606.ENSP00000324173,9606.ENSP00000335153,9606.ENSP00000360609,9606.ENSP00000452786,9606.ENSP00000499129	TYR,HSP90B1,HSPA5,HSP90AA1,HSP90AB1,ITGB3,PDIA4
		GO:1904813	ficolin-1-rich granule lumen	7	124	0.75	0.0367	9606.ENSP00000252244,9606.ENSP00000335153,9606.ENSP00000360609,9606.ENSP00000364801,9606.ENSP00000364802,9606.ENSP00000494175,9606.ENSP00000498807	KRT1,HSP90AA1,HSP90AB1,HSPA1B,HSPA1A,HBB,BIN2
		GO:0062023	Collagen-containing extracellular matrix	17	407	0.62	0.0011	9606.ENSP00000219070,9606.ENSP00000252244,9606.ENSP00000261405,9606.ENSP00000264187,9606.ENSP00000271588,9606.ENSP00000299767,9606.ENSP00000304408,9606.ENSP00000321856,9606.ENSP00000331544,9606.ENSP00000335153,9606.ENSP00000346964,9606.ENSP00000347484,9606.ENSP00000354360,9606.ENSP00000362095,9606.ENSP00000369889,9606.ENSP00000378957,9606.ENSP00000478026	MMP2,KRT1,VWF,NID1,HMCN1,HSP90B1,COL3A1,CRELD1,FBLN1,HSP90AA1,EGFLAM,THSD4,LAMC3,SRPX2,COL2A1,MFAP4,ANXA8
		GO:0031012	Extracellular matrix	19	552	0.54	0.0014	9606.ENSP00000219070,9606.ENSP00000252244,9606.ENSP00000261405,9606.ENSP00000264187,9606.ENSP00000268070,9606.ENSP00000271588,9606.ENSP00000299767,9606.ENSP00000304408,9606.ENSP00000321856,9606.ENSP00000331544,9606.ENSP00000335153,9606.ENSP00000346964,9606.ENSP00000347484,9606.ENSP00000354360,9606.ENSP00000362095,9606.ENSP00000362682,9606.ENSP00000369889,9606.ENSP00000378957,9606.ENSP00000478026	MMP2,KRT1,VWF,NID1,ADAMTS17,HMCN1,HSP90B1,COL3A1,CRELD1,FBLN1,HSP90AA1,EGFLAM,THSD4,LAMC3,SRPX2,OLFML2A,COL2A1,MFAP4,ANXA8

## Sheet: Supplementary table 9
	#term ID	term description	observed gene count	background gene count	strength	false discovery rate	matching proteins in your network (IDs)	matching proteins in your network (labels)
	CL:1777	Denatured protein binding, and DnaJ homolog subfamily A member 1/2-like	4	5	2.74	2.16e-06	9606.ENSP00000254322,9606.ENSP00000364801,9606.ENSP00000364802,9606.ENSP00000378324	DNAJB1,HSPA1B,HSPA1A,DNAJA4
	CL:1769	Mixed, incl. Chaperone cofactor-dependent protein refolding, and DnaJ homolog subfamily A member 1/2-like	5	31	2.04	3.99e-06	9606.ENSP00000254322,9606.ENSP00000351646,9606.ENSP00000364801,9606.ENSP00000364802,9606.ENSP00000378324	DNAJB1,STIP1,HSPA1B,HSPA1A,DNAJA4
	CL:1759	Chaperone, and RPAP3/R2TP/prefoldin-like complex	6	103	1.6	9.70e-06	9606.ENSP00000254322,9606.ENSP00000319255,9606.ENSP00000351646,9606.ENSP00000364801,9606.ENSP00000364802,9606.ENSP00000378324	DNAJB1,CHORDC1,STIP1,HSPA1B,HSPA1A,DNAJA4
	CL:24977	Haptoglobin-hemoglobin complex	3	10	2.31	0.00028	9606.ENSP00000251595,9606.ENSP00000322421,9606.ENSP00000494175	HBA2,HBA1,HBB
	CL:18544	Mixed, incl. Early growth response, N-terminal, and NAB family	2	12	2.05	0.0452	9606.ENSP00000239223,9606.ENSP00000318057	DUSP1,EGR3

## Sheet: Supplementary table 10
		#term ID	term description	observed gene count	background gene count	strength	false discovery rate	matching proteins in your network (IDs)	matching proteins in your network (labels)
	Biological process	GO:1902380	Positive regulation of endoribonuclease activity	2	2	2.83	0.0151	9606.ENSP00000364801,9606.ENSP00000364802	HSPA1B,HSPA1A
		GO:0030185	Nitric oxide transport	3	5	2.61	0.00050	9606.ENSP00000251595,9606.ENSP00000322421,9606.ENSP00000494175	HBA2,HBA1,HBB
		GO:0070370	Cellular heat acclimation	2	5	2.43	0.0380	9606.ENSP00000364801,9606.ENSP00000364802	HSPA1B,HSPA1A
		GO:0070434	Positive regulation of nucleotide-binding oligomerization domain containing 2 signaling pathway	2	5	2.43	0.0380	9606.ENSP00000364801,9606.ENSP00000364802	HSPA1B,HSPA1A
		GO:0090084	Negative regulation of inclusion body assembly	4	11	2.39	7.97e-05	9606.ENSP00000254322,9606.ENSP00000364801,9606.ENSP00000364802,9606.ENSP00000378324	DNAJB1,HSPA1B,HSPA1A,DNAJA4
	Molecular function	GO:0031249	Denatured protein binding	2	2	2.83	0.0205	9606.ENSP00000364801,9606.ENSP00000364802	HSPA1B,HSPA1A
		GO:0140545	ATP-dependent protein disaggregase activity	2	5	2.43	0.0359	9606.ENSP00000364801,9606.ENSP00000364802	HSPA1B,HSPA1A
		GO:0055131	C3HC4-type RING finger domain binding	2	6	2.35	0.0376	9606.ENSP00000364801,9606.ENSP00000364802	HSPA1B,HSPA1A
		GO:0005344	Oxygen carrier activity	3	15	2.13	0.0057	9606.ENSP00000251595,9606.ENSP00000322421,9606.ENSP00000494175	HBA2,HBA1,HBB
		GO:0019825	Oxygen binding	3	38	1.73	0.0328	9606.ENSP00000251595,9606.ENSP00000322421,9606.ENSP00000494175	HBA2,HBA1,HBB
	Cellular component	GO:0005833	Hemoglobin complex	3	13	2.2	0.0019	9606.ENSP00000251595,9606.ENSP00000322421,9606.ENSP00000494175	HBA2,HBA1,HBB
		GO:0031838	Haptoglobin-hemoglobin complex	3	11	2.27	0.0019	9606.ENSP00000251595,9606.ENSP00000322421,9606.ENSP00000494175	HBA2,HBA1,HBB
		GO:0072562	Blood microparticle	5	118	1.46	0.0019	9606.ENSP00000251595,9606.ENSP00000322421,9606.ENSP00000364801,9606.ENSP00000364802,9606.ENSP00000494175	HBA2,HBA1,HSPA1B,HSPA1A,HBB
		GO:0071682	Endocytic vesicle lumen	3	23	1.95	0.0037	9606.ENSP00000251595,9606.ENSP00000322421,9606.ENSP00000494175	HBA2,HBA1,HBB

[truncated: 2 more sheets: Supplementary table 11, Supplementary table 12]
